# Supplementary material for: Two-stage object detection in low-light environments using deep learning image enhancement
Source: PeerJ Comput Sci. 2025 Apr 7;11:e2799. doi: 10.7717/peerj-cs.2799 (PMC12190514; doi:10.7717/peerj-cs.2799)
Supplement: Supplemental Information 1 [file peerj-cs-11-2799-s001.zip]

Archive with 28 entries (22 files):
- ImageEnhancement_TBEFN_Algorithm/
- ImageEnhancement_TBEFN_Algorithm/TBEFN-master/
- ImageEnhancement_TBEFN_Algorithm/TBEFN-master/.gitignore
- ImageEnhancement_TBEFN_Algorithm/TBEFN-master/ckpt/
- ImageEnhancement_TBEFN_Algorithm/TBEFN-master/ckpt/checkpoint
- ImageEnhancement_TBEFN_Algorithm/TBEFN-master/ckpt/TBEFN.data-00000-of-00001
- ImageEnhancement_TBEFN_Algorithm/TBEFN-master/ckpt/TBEFN.index
- ImageEnhancement_TBEFN_Algorithm/TBEFN-master/demo_img/
- ImageEnhancement_TBEFN_Algorithm/TBEFN-master/demo_img/demo_img.jpg
- ImageEnhancement_TBEFN_Algorithm/TBEFN-master/demo_img/giraffe.jpg
- ImageEnhancement_TBEFN_Algorithm/TBEFN-master/demo_img/I.png
- ImageEnhancement_TBEFN_Algorithm/TBEFN-master/demo_img/II.png
- ImageEnhancement_TBEFN_Algorithm/TBEFN-master/demo_img/Structure.png
- ImageEnhancement_TBEFN_Algorithm/TBEFN-master/demo_img/VII.png
- ImageEnhancement_TBEFN_Algorithm/TBEFN-master/extension/
- ImageEnhancement_TBEFN_Algorithm/TBEFN-master/extension/TBEFN_ckpt2pb.py
- ImageEnhancement_TBEFN_Algorithm/TBEFN-master/extension/TBEFN_RunFromPb.py
- ImageEnhancement_TBEFN_Algorithm/TBEFN-master/input_dir/
- ImageEnhancement_TBEFN_Algorithm/TBEFN-master/input_dir/03.bmp
- ImageEnhancement_TBEFN_Algorithm/TBEFN-master/input_dir/11.JPG
- ImageEnhancement_TBEFN_Algorithm/TBEFN-master/input_dir/41.jpg
- ImageEnhancement_TBEFN_Algorithm/TBEFN-master/input_dir/9.jpg
- ImageEnhancement_TBEFN_Algorithm/TBEFN-master/input_dir/cloudy (10)_bmp.bmp
- ImageEnhancement_TBEFN_Algorithm/TBEFN-master/input_dir/DSC_0168.png
- ImageEnhancement_TBEFN_Algorithm/TBEFN-master/LICENSE
- ImageEnhancement_TBEFN_Algorithm/TBEFN-master/predict_TBEFN.py
- ImageEnhancement_TBEFN_Algorithm/TBEFN-master/predict_TBEFN_tf2.py
- ImageEnhancement_TBEFN_Algorithm/TBEFN-master/README.md
