# Supplementary material for: Two-stage object detection in low-light environments using deep learning image enhancement
Source: PeerJ Comput Sci. 2025 Apr 7;11:e2799. doi: 10.7717/peerj-cs.2799 (PMC12190514; doi:10.7717/peerj-cs.2799)
Supplement: Supplemental Information 1 [file peerj-cs-11-2799-s001.zip › ImageEnhancement_TBEFN_Algorithm/TBEFN-master/ckpt/checkpoint]

model_checkpoint_path: "TBEFN"
all_model_checkpoint_paths: "TBEFN"
