# Supplementary material for: Two-stage object detection in low-light environments using deep learning image enhancement
Source: PeerJ Comput Sci. 2025 Apr 7;11:e2799. doi: 10.7717/peerj-cs.2799 (PMC12190514; doi:10.7717/peerj-cs.2799)
Supplement: Supplemental Information 1 [file peerj-cs-11-2799-s001.zip › ImageEnhancement_TBEFN_Algorithm/TBEFN-master/extension/TBEFN_ckpt2pb.py]

from tensorflow.python.framework import graph_util
#import sys
import os, time
# import matplotlib.pyplot as plt
import tensorflow as tf
import tensorflow.contrib.slim as slim
import numpy as np
import glob
import cv2
#from skimage.measure import compare_ssim as ssim
#from skimage.measure import compare_psnr as psnr

checkpoint_dir = '../ckpt/'  # @lk199_sub1
input_dir = '../input_dir/'
result_dir = '../results/'


print(tf.__version__)  # 1.13.1

def out_acti(x):
    return tf.nn.relu(x)-tf.nn.relu(x-1.0)

def denoise_net(input, name):

    with tf.variable_scope(name):

        conv1_out = slim.conv2d(input, 3, [3, 3], rate=1, activation_fn=None, scope='di_conv1')

        conv2_in = conv1_out
        conv2_out = slim.conv2d(conv2_in, 3, [3, 3], rate=1, activation_fn=None, scope='di_conv2')

        conv3_in = conv1_out + conv2_out
        conv3_out = slim.conv2d(conv3_in, 3, [3, 3], rate=1, activation_fn=None, scope='di_conv3')

        conv4_in = conv3_in + conv3_out
        conv4_out = slim.conv2d(conv4_in, 3, [3, 3], rate=1, activation_fn=None, scope='di_conv4')

        conv5_in = conv4_in + conv4_out
        conv5_out = slim.conv2d(conv5_in, 3, [3, 3], rate=1, activation_fn=None, scope='di_conv5')

        return out_acti(input + conv5_out)

def upsample_and_concat(x1, x2, output_channels, in_channels):
    with tf.variable_scope("us_vars"):
        pool_size = 2
        deconv_filter = tf.Variable(tf.truncated_normal([pool_size, pool_size, output_channels, in_channels], stddev=0.02))
        deconv = tf.nn.conv2d_transpose(x1, deconv_filter, tf.shape(x2), strides=[1, pool_size, pool_size, 1])

        deconv_output = tf.concat([deconv, x2], 3)
        deconv_output.set_shape([None, None, None, output_channels * 2])
        return deconv_output

def simple_unet(input,name):

    with tf.variable_scope(name):
        conv_1 = slim.conv2d(input, 3, [3, 3], rate=1, activation_fn=None, scope='pp_conv1')
        conv_2 = slim.conv2d(conv_1, 3, [3, 3], rate=1, activation_fn=None, scope='pp_conv2')
        conv_3 = slim.conv2d(conv_2, 3, [3, 3], rate=1, activation_fn=tf.nn.relu,  scope='pp_conv3')
        conv_4 = slim.conv2d(conv_3, 3, [3, 3], rate=1, activation_fn=tf.nn.relu, scope='pp_conv4')

        #fusion
        fu_1 = tf.concat([input, conv_4], 3)

        conv1 = slim.conv2d(fu_1, 16, [3, 3], rate=1, activation_fn=tf.nn.relu,  scope='u_conv1')
        pool1 = slim.max_pool2d(conv1, [2, 2], padding='SAME')
        conv2 = slim.conv2d(pool1, 32, [3, 3], rate=1, activation_fn=tf.nn.relu,  scope='u_conv2')
        pool2 = slim.max_pool2d(conv2, [2, 2], padding='SAME')
        conv3 = slim.conv2d(pool2, 64, [3, 3], rate=1, activation_fn=tf.nn.relu, scope='u_conv3')
        pool3 = slim.max_pool2d(conv3, [2, 2], padding='SAME')

        conv4 = slim.conv2d(pool3, 128, [3, 3], rate=1, activation_fn=tf.nn.relu, scope='u_conv4')

        up5 = upsample_and_concat(conv4, conv3, 64, 128)
        conv5 = slim.conv2d(up5, 64, [3, 3], rate=1, activation_fn=tf.nn.relu, scope='u_conv5')

        up6 = upsample_and_concat(conv5, conv2, 32, 64)
        conv6 = slim.conv2d(up6, 32, [3, 3], rate=1, activation_fn=tf.nn.relu, scope='u_conv6')

        up7 = upsample_and_concat(conv6, conv1, 16, 32)
        conv7 = slim.conv2d(up7, 16, [3, 3], rate=1, activation_fn=tf.nn.relu, scope='u_conv7')

        conv8 = slim.conv2d(conv7, 3, [3, 3], rate=1, activation_fn=tf.nn.relu, scope='u_conv8')

        return conv8

def fusion(input_1,input_2,name):
    with tf.variable_scope(name):
        fusion_in = tf.concat([input_1, input_2], 3)
        out_1 = slim.conv2d(fusion_in, 16, [3, 3], rate=1, activation_fn=tf.nn.relu, scope='fusion_1')
        out_2 = slim.conv2d(out_1, 16, [3, 3], rate=1, activation_fn=tf.nn.relu, scope='fusion_2')
        out_3 = slim.conv2d(out_2, 3, [3, 3], rate=1, activation_fn=None, scope='fusion_3')
        return out_3

def atten(input,name):
    with tf.variable_scope(name):
        out_1 = slim.conv2d(input, 16, [3, 3], rate=1, activation_fn=tf.nn.relu, scope='atten_1')
        out_2 = slim.conv2d(out_1, 16, [3, 3], padding='SAME', rate=2, activation_fn=tf.nn.relu, scope='atten_2')
        out_3 = slim.conv2d(out_2, 16, [3, 3], padding='SAME', rate=2, activation_fn=tf.nn.relu, scope='atten_3')
        out_4 = slim.conv2d(out_3, 1, [3, 3], rate=1, activation_fn=None, scope='atten_4')
        return out_acti(out_4)

def buildmodel(sample):

    trans_fun_A_with_1E = simple_unet(sample, name='fun_est_A_with_1E')
    enhanced_1E = out_acti(sample * trans_fun_A_with_1E)

    denoised_in = denoise_net(sample, name='denoise_net')

    trans_fun_B_with_2E = simple_unet(denoised_in, name='fun_est_B_with_2E')
    enhanced_2E = out_acti(denoised_in * trans_fun_B_with_2E)

    atten_map = atten(sample, name='atten')
    fused = atten_map*enhanced_1E + (1-atten_map)*enhanced_2E

    enhanced = fusion(fused, sample, name='fusion')

    return enhanced

# -----------------------------------------#settings and preparations----------
sess = tf.Session()
in_image = tf.placeholder(tf.float32, [None, None, None, 3])
gt_image = tf.placeholder(tf.float32, [None, None, None, 3])  # The channel dimension of the inputs should be defined. Found `None`
uf_out = buildmodel(in_image)
# =------------------------------Save into Pb file--------------------------------

saver = tf.train.Saver()
ckpt = tf.train.get_checkpoint_state(checkpoint_dir)
if ckpt:
    print('loaded ' + ckpt.model_checkpoint_path)
    saver.restore(sess, ckpt.model_checkpoint_path)
constant_graph = graph_util.convert_variables_to_constants(sess, sess.graph_def, ['fusion/fusion_3/BiasAdd'])

"""
inp = cv2.imread('./input_dir/03.bmp')/255.
inp = inp.reshape(1, inp.shape[0], inp.shape[1], inp.shape[2])
feed_dict = {in_image: inp}
[out] = sess.run([uf_out], feed_dict=feed_dict)
out = np.array(out[0])
cv2.imwrite('./ckpt2pb.png', out*255.)
print(out)
"""

# write the pb file
os.makedirs('../Pb_File', exist_ok=True)
with tf.gfile.FastGFile('../Pb_File/TBEFN.pb', mode='wb') as f:
    f.write(constant_graph.SerializeToString())
print('\n\n [*]------Pb file generated!')
