# Supplementary material for: Two-stage object detection in low-light environments using deep learning image enhancement
Source: PeerJ Comput Sci. 2025 Apr 7;11:e2799. doi: 10.7717/peerj-cs.2799 (PMC12190514; doi:10.7717/peerj-cs.2799)
Supplement: Supplemental Information 1 [file peerj-cs-11-2799-s001.zip › ImageEnhancement_TBEFN_Algorithm/TBEFN-master/README.md]

# TBEFN: A Two-branch Exposure-fusion Network for Low-light Image Enhancement


Codes for TMM20 paper ["TBEFN: A Two-branch Exposure-fusion Network for Low-light Image Enhancement"](https://ieeexplore.ieee.org/document/9261119).

![Structure](demo_img/Structure.png)


### requirements TensorFlow 1.x
```
tensorflow==1.13.1
opencv-python
```

### requirements TensorFlow 2.x
```
tensorflow==2.6.0
tf-slim==1.1.0
opencv-python
```

### get started
1. file structure

|file|description|
|:-:|:-:|
|./input_dir|put your test image here|
|./results|output enhanced images|
|./ckpt|model weights (already provided, ~2MB)|
|./demo_img|used for demo|

2. how to run the code  
TensorFlow 1.x:
```
cd your_path
python predict_TBEFN.py
```  
TensorFlow 2.x:
```
cd your_path
python predict_TBEFN_tf2.py
```
### Colab
A Colab notebook which allows upload of your own photos and make predictions over them is available in [this repository](https://github.com/virtualramblas/python-notebooks-repo/tree/main/Colab/TBEFN).  

### .pb file extension
See `./extension`. First run `TBEFN_ckpt2pb.py`, and then `TBEFN_RunFromPb.py`.

### other extensions
We thank [PINTO0309](https://github.com/PINTO0309/PINTO_model_zoo)'s warm work that converted TBEFN into many other formats and for other platforms, including saved_model, tflite, onnx, coreml, tfjs, tftrt, openvino, myriad blob, edgetpu etc.

### results

We provide 6 images in this demo, after running this code, you will get results as follows. (we have cropped the result so that you can have a better comparison.)

![demo_img](demo_img/demo_img.jpg)

### further comparison

0. comparison with some other sota work (DEC.19)

![demo_img](demo_img/giraffe.jpg)


1. PSNR/SSIM/NIQE on paired dataset

![demo_img](demo_img/I.png)


2. NIQE on six commonly used dataset

![demo_img](demo_img/II.png)


3. Efficiency

![demo_img](demo_img/VII.png)

### license

BSD 3-Clause

### citation

```
@ARTICLE{lu2020tbefn,
  author={Lu, Kun and Zhang, Lihong},
  journal={IEEE Transactions on Multimedia}, 
  title={TBEFN: A Two-Branch Exposure-Fusion Network for Low-Light Image Enhancement}, 
  year={2021},
  volume={23},
  number={},
  pages={4093-4105},
  doi={10.1109/TMM.2020.3037526}}
```
