# Supplementary material for: Two-stage object detection in low-light environments using deep learning image enhancement
Source: PeerJ Comput Sci. 2025 Apr 7;11:e2799. doi: 10.7717/peerj-cs.2799 (PMC12190514; doi:10.7717/peerj-cs.2799)
Supplement: Supplemental Information 2 [file peerj-cs-11-2799-s002.zip › yolov7-main/cfg/training/yolov7-d6.yaml]

# parameters
nc: 80  # number of classes
depth_multiple: 1.0  # model depth multiple
width_multiple: 1.0  # layer channel multiple

# anchors
anchors:
  - [ 19,27,  44,40,  38,94 ]  # P3/8
  - [ 96,68,  86,152,  180,137 ]  # P4/16
  - [ 140,301,  303,264,  238,542 ]  # P5/32
  - [ 436,615,  739,380,  925,792 ]  # P6/64

# yolov7 backbone
backbone:
  # [from, number, module, args],
  [[-1, 1, ReOrg, []],  # 0
   [-1, 1, Conv, [96, 3, 1]],  # 1-P1/2
   
   [-1, 1, DownC, [192]],  # 2-P2/4  
   [-1, 1, Conv, [64, 1, 1]],
   [-2, 1, Conv, [64, 1, 1]],
   [-1, 1, Conv, [64, 3, 1]],
   [-1, 1, Conv, [64, 3, 1]],
   [-1, 1, Conv, [64, 3, 1]],
   [-1, 1, Conv, [64, 3, 1]],
   [-1, 1, Conv, [64, 3, 1]],
   [-1, 1, Conv, [64, 3, 1]],
   [-1, 1, Conv, [64, 3, 1]],
   [-1, 1, Conv, [64, 3, 1]],
   [[-1, -3, -5, -7, -9, -10], 1, Concat, [1]],
   [-1, 1, Conv, [192, 1, 1]],  # 14
         
   [-1, 1, DownC, [384]],  # 15-P3/8  
   [-1, 1, Conv, [128, 1, 1]],
   [-2, 1, Conv, [128, 1, 1]],
   [-1, 1, Conv, [128, 3, 1]],
   [-1, 1, Conv, [128, 3, 1]],
   [-1, 1, Conv, [128, 3, 1]],
   [-1, 1, Conv, [128, 3, 1]],
   [-1, 1, Conv, [128, 3, 1]],
   [-1, 1, Conv, [128, 3, 1]],
   [-1, 1, Conv, [128, 3, 1]],
   [-1, 1, Conv, [128, 3, 1]],
   [[-1, -3, -5, -7, -9, -10], 1, Concat, [1]],
   [-1, 1, Conv, [384, 1, 1]],  # 27
         
   [-1, 1, DownC, [768]],  # 28-P4/16  
   [-1, 1, Conv, [256, 1, 1]],
   [-2, 1, Conv, [256, 1, 1]],
   [-1, 1, Conv, [256, 3, 1]],
   [-1, 1, Conv, [256, 3, 1]],
   [-1, 1, Conv, [256, 3, 1]],
   [-1, 1, Conv, [256, 3, 1]],
   [-1, 1, Conv, [256, 3, 1]],
   [-1, 1, Conv, [256, 3, 1]],
   [-1, 1, Conv, [256, 3, 1]],
   [-1, 1, Conv, [256, 3, 1]],
   [[-1, -3, -5, -7, -9, -10], 1, Concat, [1]],
   [-1, 1, Conv, [768, 1, 1]],  # 40
         
   [-1, 1, DownC, [1152]],  # 41-P5/32  
   [-1, 1, Conv, [384, 1, 1]],
   [-2, 1, Conv, [384, 1, 1]],
   [-1, 1, Conv, [384, 3, 1]],
   [-1, 1, Conv, [384, 3, 1]],
   [-1, 1, Conv, [384, 3, 1]],
   [-1, 1, Conv, [384, 3, 1]],
   [-1, 1, Conv, [384, 3, 1]],
   [-1, 1, Conv, [384, 3, 1]],
   [-1, 1, Conv, [384, 3, 1]],
   [-1, 1, Conv, [384, 3, 1]],
   [[-1, -3, -5, -7, -9, -10], 1, Concat, [1]],
   [-1, 1, Conv, [1152, 1, 1]],  # 53
         
   [-1, 1, DownC, [1536]],  # 54-P6/64  
   [-1, 1, Conv, [512, 1, 1]],
   [-2, 1, Conv, [512, 1, 1]],
   [-1, 1, Conv, [512, 3, 1]],
   [-1, 1, Conv, [512, 3, 1]],
   [-1, 1, Conv, [512, 3, 1]],
   [-1, 1, Conv, [512, 3, 1]],
   [-1, 1, Conv, [512, 3, 1]],
   [-1, 1, Conv, [512, 3, 1]],
   [-1, 1, Conv, [512, 3, 1]],
   [-1, 1, Conv, [512, 3, 1]],
   [[-1, -3, -5, -7, -9, -10], 1, Concat, [1]],
   [-1, 1, Conv, [1536, 1, 1]],  # 66
  ]

# yolov7 head
head:
  [[-1, 1, SPPCSPC, [768]], # 67
  
   [-1, 1, Conv, [576, 1, 1]],
   [-1, 1, nn.Upsample, [None, 2, 'nearest']],
   [53, 1, Conv, [576, 1, 1]], # route backbone P5
   [[-1, -2], 1, Concat, [1]],
   
   [-1, 1, Conv, [384, 1, 1]],
   [-2, 1, Conv, [384, 1, 1]],
   [-1, 1, Conv, [192, 3, 1]],
   [-1, 1, Conv, [192, 3, 1]],
   [-1, 1, Conv, [192, 3, 1]],
   [-1, 1, Conv, [192, 3, 1]],
   [-1, 1, Conv, [192, 3, 1]],
   [-1, 1, Conv, [192, 3, 1]],
   [-1, 1, Conv, [192, 3, 1]],
   [-1, 1, Conv, [192, 3, 1]],
   [[-1, -2, -3, -4, -5, -6, -7, -8, -9, -10], 1, Concat, [1]],
   [-1, 1, Conv, [576, 1, 1]], # 83
  
   [-1, 1, Conv, [384, 1, 1]],
   [-1, 1, nn.Upsample, [None, 2, 'nearest']],
   [40, 1, Conv, [384, 1, 1]], # route backbone P4
   [[-1, -2], 1, Concat, [1]],
   
   [-1, 1, Conv, [256, 1, 1]],
   [-2, 1, Conv, [256, 1, 1]],
   [-1, 1, Conv, [128, 3, 1]],
   [-1, 1, Conv, [128, 3, 1]],
   [-1, 1, Conv, [128, 3, 1]],
   [-1, 1, Conv, [128, 3, 1]],
   [-1, 1, Conv, [128, 3, 1]],
   [-1, 1, Conv, [128, 3, 1]],
   [-1, 1, Conv, [128, 3, 1]],
   [-1, 1, Conv, [128, 3, 1]],
   [[-1, -2, -3, -4, -5, -6, -7, -8, -9, -10], 1, Concat, [1]],
   [-1, 1, Conv, [384, 1, 1]], # 99
   
   [-1, 1, Conv, [192, 1, 1]],
   [-1, 1, nn.Upsample, [None, 2, 'nearest']],
   [27, 1, Conv, [192, 1, 1]], # route backbone P3
   [[-1, -2], 1, Concat, [1]],
   
   [-1, 1, Conv, [128, 1, 1]],
   [-2, 1, Conv, [128, 1, 1]],
   [-1, 1, Conv, [64, 3, 1]],
   [-1, 1, Conv, [64, 3, 1]],
   [-1, 1, Conv, [64, 3, 1]],
   [-1, 1, Conv, [64, 3, 1]],
   [-1, 1, Conv, [64, 3, 1]],
   [-1, 1, Conv, [64, 3, 1]],
   [-1, 1, Conv, [64, 3, 1]],
   [-1, 1, Conv, [64, 3, 1]],
   [[-1, -2, -3, -4, -5, -6, -7, -8, -9, -10], 1, Concat, [1]],
   [-1, 1, Conv, [192, 1, 1]], # 115
      
   [-1, 1, DownC, [384]],
   [[-1, 99], 1, Concat, [1]],
   
   [-1, 1, Conv, [256, 1, 1]],
   [-2, 1, Conv, [256, 1, 1]],
   [-1, 1, Conv, [128, 3, 1]],
   [-1, 1, Conv, [128, 3, 1]],
   [-1, 1, Conv, [128, 3, 1]],
   [-1, 1, Conv, [128, 3, 1]],
   [-1, 1, Conv, [128, 3, 1]],
   [-1, 1, Conv, [128, 3, 1]],
   [-1, 1, Conv, [128, 3, 1]],
   [-1, 1, Conv, [128, 3, 1]],
   [[-1, -2, -3, -4, -5, -6, -7, -8, -9, -10], 1, Concat, [1]],
   [-1, 1, Conv, [384, 1, 1]], # 129
      
   [-1, 1, DownC, [576]],
   [[-1, 83], 1, Concat, [1]],
   
   [-1, 1, Conv, [384, 1, 1]],
   [-2, 1, Conv, [384, 1, 1]],
   [-1, 1, Conv, [192, 3, 1]],
   [-1, 1, Conv, [192, 3, 1]],
   [-1, 1, Conv, [192, 3, 1]],
   [-1, 1, Conv, [192, 3, 1]],
   [-1, 1, Conv, [192, 3, 1]],
   [-1, 1, Conv, [192, 3, 1]],
   [-1, 1, Conv, [192, 3, 1]],
   [-1, 1, Conv, [192, 3, 1]],
   [[-1, -2, -3, -4, -5, -6, -7, -8, -9, -10], 1, Concat, [1]],
   [-1, 1, Conv, [576, 1, 1]], # 143
      
   [-1, 1, DownC, [768]],
   [[-1, 67], 1, Concat, [1]],
   
   [-1, 1, Conv, [512, 1, 1]],
   [-2, 1, Conv, [512, 1, 1]],
   [-1, 1, Conv, [256, 3, 1]],
   [-1, 1, Conv, [256, 3, 1]],
   [-1, 1, Conv, [256, 3, 1]],
   [-1, 1, Conv, [256, 3, 1]],
   [-1, 1, Conv, [256, 3, 1]],
   [-1, 1, Conv, [256, 3, 1]],
   [-1, 1, Conv, [256, 3, 1]],
   [-1, 1, Conv, [256, 3, 1]],
   [[-1, -2, -3, -4, -5, -6, -7, -8, -9, -10], 1, Concat, [1]],
   [-1, 1, Conv, [768, 1, 1]], # 157
   
   [115, 1, Conv, [384, 3, 1]],
   [129, 1, Conv, [768, 3, 1]],
   [143, 1, Conv, [1152, 3, 1]],
   [157, 1, Conv, [1536, 3, 1]],
   
   [115, 1, Conv, [384, 3, 1]],
   [99, 1, Conv, [768, 3, 1]],
   [83, 1, Conv, [1152, 3, 1]],
   [67, 1, Conv, [1536, 3, 1]],

   [[158,159,160,161,162,163,164,165], 1, IAuxDetect, [nc, anchors]],   # Detect(P3, P4, P5, P6)
  ]
