# Supplementary material for: Two-stage object detection in low-light environments using deep learning image enhancement
Source: PeerJ Comput Sci. 2025 Apr 7;11:e2799. doi: 10.7717/peerj-cs.2799 (PMC12190514; doi:10.7717/peerj-cs.2799)
Supplement: Supplemental Information 2 [file peerj-cs-11-2799-s002.zip › yolov7-main/cfg/training/yolov7-e6.yaml]

# parameters
nc: 80  # number of classes
depth_multiple: 1.0  # model depth multiple
width_multiple: 1.0  # layer channel multiple

# anchors
anchors:
  - [ 19,27,  44,40,  38,94 ]  # P3/8
  - [ 96,68,  86,152,  180,137 ]  # P4/16
  - [ 140,301,  303,264,  238,542 ]  # P5/32
  - [ 436,615,  739,380,  925,792 ]  # P6/64

# yolov7 backbone
backbone:
  # [from, number, module, args],
  [[-1, 1, ReOrg, []],  # 0
   [-1, 1, Conv, [80, 3, 1]],  # 1-P1/2
   
   [-1, 1, DownC, [160]],  # 2-P2/4  
   [-1, 1, Conv, [64, 1, 1]],
   [-2, 1, Conv, [64, 1, 1]],
   [-1, 1, Conv, [64, 3, 1]],
   [-1, 1, Conv, [64, 3, 1]],
   [-1, 1, Conv, [64, 3, 1]],
   [-1, 1, Conv, [64, 3, 1]],
   [-1, 1, Conv, [64, 3, 1]],
   [-1, 1, Conv, [64, 3, 1]],
   [[-1, -3, -5, -7, -8], 1, Concat, [1]],
   [-1, 1, Conv, [160, 1, 1]],  # 12
         
   [-1, 1, DownC, [320]],  # 13-P3/8  
   [-1, 1, Conv, [128, 1, 1]],
   [-2, 1, Conv, [128, 1, 1]],
   [-1, 1, Conv, [128, 3, 1]],
   [-1, 1, Conv, [128, 3, 1]],
   [-1, 1, Conv, [128, 3, 1]],
   [-1, 1, Conv, [128, 3, 1]],
   [-1, 1, Conv, [128, 3, 1]],
   [-1, 1, Conv, [128, 3, 1]],
   [[-1, -3, -5, -7, -8], 1, Concat, [1]],
   [-1, 1, Conv, [320, 1, 1]],  # 23
         
   [-1, 1, DownC, [640]],  # 24-P4/16  
   [-1, 1, Conv, [256, 1, 1]],
   [-2, 1, Conv, [256, 1, 1]],
   [-1, 1, Conv, [256, 3, 1]],
   [-1, 1, Conv, [256, 3, 1]],
   [-1, 1, Conv, [256, 3, 1]],
   [-1, 1, Conv, [256, 3, 1]],
   [-1, 1, Conv, [256, 3, 1]],
   [-1, 1, Conv, [256, 3, 1]],
   [[-1, -3, -5, -7, -8], 1, Concat, [1]],
   [-1, 1, Conv, [640, 1, 1]],  # 34
         
   [-1, 1, DownC, [960]],  # 35-P5/32  
   [-1, 1, Conv, [384, 1, 1]],
   [-2, 1, Conv, [384, 1, 1]],
   [-1, 1, Conv, [384, 3, 1]],
   [-1, 1, Conv, [384, 3, 1]],
   [-1, 1, Conv, [384, 3, 1]],
   [-1, 1, Conv, [384, 3, 1]],
   [-1, 1, Conv, [384, 3, 1]],
   [-1, 1, Conv, [384, 3, 1]],
   [[-1, -3, -5, -7, -8], 1, Concat, [1]],
   [-1, 1, Conv, [960, 1, 1]],  # 45
         
   [-1, 1, DownC, [1280]],  # 46-P6/64  
   [-1, 1, Conv, [512, 1, 1]],
   [-2, 1, Conv, [512, 1, 1]],
   [-1, 1, Conv, [512, 3, 1]],
   [-1, 1, Conv, [512, 3, 1]],
   [-1, 1, Conv, [512, 3, 1]],
   [-1, 1, Conv, [512, 3, 1]],
   [-1, 1, Conv, [512, 3, 1]],
   [-1, 1, Conv, [512, 3, 1]],
   [[-1, -3, -5, -7, -8], 1, Concat, [1]],
   [-1, 1, Conv, [1280, 1, 1]],  # 56
  ]

# yolov7 head
head:
  [[-1, 1, SPPCSPC, [640]], # 57
  
   [-1, 1, Conv, [480, 1, 1]],
   [-1, 1, nn.Upsample, [None, 2, 'nearest']],
   [45, 1, Conv, [480, 1, 1]], # route backbone P5
   [[-1, -2], 1, Concat, [1]],
   
   [-1, 1, Conv, [384, 1, 1]],
   [-2, 1, Conv, [384, 1, 1]],
   [-1, 1, Conv, [192, 3, 1]],
   [-1, 1, Conv, [192, 3, 1]],
   [-1, 1, Conv, [192, 3, 1]],
   [-1, 1, Conv, [192, 3, 1]],
   [-1, 1, Conv, [192, 3, 1]],
   [-1, 1, Conv, [192, 3, 1]],
   [[-1, -2, -3, -4, -5, -6, -7, -8], 1, Concat, [1]],
   [-1, 1, Conv, [480, 1, 1]], # 71
  
   [-1, 1, Conv, [320, 1, 1]],
   [-1, 1, nn.Upsample, [None, 2, 'nearest']],
   [34, 1, Conv, [320, 1, 1]], # route backbone P4
   [[-1, -2], 1, Concat, [1]],
   
   [-1, 1, Conv, [256, 1, 1]],
   [-2, 1, Conv, [256, 1, 1]],
   [-1, 1, Conv, [128, 3, 1]],
   [-1, 1, Conv, [128, 3, 1]],
   [-1, 1, Conv, [128, 3, 1]],
   [-1, 1, Conv, [128, 3, 1]],
   [-1, 1, Conv, [128, 3, 1]],
   [-1, 1, Conv, [128, 3, 1]],
   [[-1, -2, -3, -4, -5, -6, -7, -8], 1, Concat, [1]],
   [-1, 1, Conv, [320, 1, 1]], # 85
   
   [-1, 1, Conv, [160, 1, 1]],
   [-1, 1, nn.Upsample, [None, 2, 'nearest']],
   [23, 1, Conv, [160, 1, 1]], # route backbone P3
   [[-1, -2], 1, Concat, [1]],
   
   [-1, 1, Conv, [128, 1, 1]],
   [-2, 1, Conv, [128, 1, 1]],
   [-1, 1, Conv, [64, 3, 1]],
   [-1, 1, Conv, [64, 3, 1]],
   [-1, 1, Conv, [64, 3, 1]],
   [-1, 1, Conv, [64, 3, 1]],
   [-1, 1, Conv, [64, 3, 1]],
   [-1, 1, Conv, [64, 3, 1]],
   [[-1, -2, -3, -4, -5, -6, -7, -8], 1, Concat, [1]],
   [-1, 1, Conv, [160, 1, 1]], # 99
      
   [-1, 1, DownC, [320]],
   [[-1, 85], 1, Concat, [1]],
   
   [-1, 1, Conv, [256, 1, 1]],
   [-2, 1, Conv, [256, 1, 1]],
   [-1, 1, Conv, [128, 3, 1]],
   [-1, 1, Conv, [128, 3, 1]],
   [-1, 1, Conv, [128, 3, 1]],
   [-1, 1, Conv, [128, 3, 1]],
   [-1, 1, Conv, [128, 3, 1]],
   [-1, 1, Conv, [128, 3, 1]],
   [[-1, -2, -3, -4, -5, -6, -7, -8], 1, Concat, [1]],
   [-1, 1, Conv, [320, 1, 1]], # 111
      
   [-1, 1, DownC, [480]],
   [[-1, 71], 1, Concat, [1]],
   
   [-1, 1, Conv, [384, 1, 1]],
   [-2, 1, Conv, [384, 1, 1]],
   [-1, 1, Conv, [192, 3, 1]],
   [-1, 1, Conv, [192, 3, 1]],
   [-1, 1, Conv, [192, 3, 1]],
   [-1, 1, Conv, [192, 3, 1]],
   [-1, 1, Conv, [192, 3, 1]],
   [-1, 1, Conv, [192, 3, 1]],
   [[-1, -2, -3, -4, -5, -6, -7, -8], 1, Concat, [1]],
   [-1, 1, Conv, [480, 1, 1]], # 123
      
   [-1, 1, DownC, [640]],
   [[-1, 57], 1, Concat, [1]],
   
   [-1, 1, Conv, [512, 1, 1]],
   [-2, 1, Conv, [512, 1, 1]],
   [-1, 1, Conv, [256, 3, 1]],
   [-1, 1, Conv, [256, 3, 1]],
   [-1, 1, Conv, [256, 3, 1]],
   [-1, 1, Conv, [256, 3, 1]],
   [-1, 1, Conv, [256, 3, 1]],
   [-1, 1, Conv, [256, 3, 1]],
   [[-1, -2, -3, -4, -5, -6, -7, -8], 1, Concat, [1]],
   [-1, 1, Conv, [640, 1, 1]], # 135
   
   [99, 1, Conv, [320, 3, 1]],
   [111, 1, Conv, [640, 3, 1]],
   [123, 1, Conv, [960, 3, 1]],
   [135, 1, Conv, [1280, 3, 1]],
   
   [99, 1, Conv, [320, 3, 1]],
   [85, 1, Conv, [640, 3, 1]],
   [71, 1, Conv, [960, 3, 1]],
   [57, 1, Conv, [1280, 3, 1]],

   [[136,137,138,139,140,141,142,143], 1, IAuxDetect, [nc, anchors]],   # Detect(P3, P4, P5, P6)
  ]
