# Supplementary material for: Two-stage object detection in low-light environments using deep learning image enhancement
Source: PeerJ Comput Sci. 2025 Apr 7;11:e2799. doi: 10.7717/peerj-cs.2799 (PMC12190514; doi:10.7717/peerj-cs.2799)
Supplement: Supplemental Information 2 [file peerj-cs-11-2799-s002.zip › yolov7-main/tools/YOLOv7onnx.ipynb]

# %% [code]
!pip install --upgrade setuptools pip --user
!pip install onnx 
!pip install onnxruntime
#!pip install --ignore-installed PyYAML
#!pip install Pillow

!pip install protobuf<4.21.3
!pip install onnxruntime-gpu
!pip install onnx>=1.9.0
!pip install onnx-simplifier>=0.3.6 --user

# %% [code]
import sys
import torch
print(f"Python version: {sys.version}, {sys.version_info} ")
print(f"Pytorch version: {torch.__version__} ")

# %% [code]
!nvidia-smi

# %% [code]
!# Download YOLOv7 code
!git clone https://github.com/WongKinYiu/yolov7
%cd yolov7
!ls

# %% [code]
!# Download trained weights
!wget https://github.com/WongKinYiu/yolov7/releases/download/v0.1/yolov7-tiny.pt

# %% [code]
!python detect.py --weights ./yolov7-tiny.pt --conf 0.25 --img-size 640 --source inference/images/horses.jpg

# %% [code]
from PIL import Image
Image.open('/content/yolov7/runs/detect/exp/horses.jpg')

# %% [code]
# export ONNX for ONNX inference
%cd /content/yolov7/
!python export.py --weights ./yolov7-tiny.pt \
        --grid --end2end --simplify \
        --topk-all 100 --iou-thres 0.65 --conf-thres 0.35 \
        --img-size 640 640 --max-wh 640 # For onnxruntime, you need to specify this value as an integer, when it is 0 it means agnostic NMS, 
                     # otherwise it is non-agnostic NMS

# %% [code]
# show ONNX model
!ls

# %% [code]
# Inference for ONNX model
import cv2
cuda = True
w = "/content/yolov7/yolov7-tiny.onnx"
img = cv2.imread('/content/yolov7/inference/images/horses.jpg')

# %% [code]
import cv2
import time
import requests
import random
import numpy as np
import onnxruntime as ort
from PIL import Image
from pathlib import Path
from collections import OrderedDict,namedtuple

providers = ['CUDAExecutionProvider', 'CPUExecutionProvider'] if cuda else ['CPUExecutionProvider']
session = ort.InferenceSession(w, providers=providers)


def letterbox(im, new_shape=(640, 640), color=(114, 114, 114), auto=True, scaleup=True, stride=32):
    # Resize and pad image while meeting stride-multiple constraints
    shape = im.shape[:2]  # current shape [height, width]
    if isinstance(new_shape, int):
        new_shape = (new_shape, new_shape)

    # Scale ratio (new / old)
    r = min(new_shape[0] / shape[0], new_shape[1] / shape[1])
    if not scaleup:  # only scale down, do not scale up (for better val mAP)
        r = min(r, 1.0)

    # Compute padding
    new_unpad = int(round(shape[1] * r)), int(round(shape[0] * r))
    dw, dh = new_shape[1] - new_unpad[0], new_shape[0] - new_unpad[1]  # wh padding

    if auto:  # minimum rectangle
        dw, dh = np.mod(dw, stride), np.mod(dh, stride)  # wh padding

    dw /= 2  # divide padding into 2 sides
    dh /= 2

    if shape[::-1] != new_unpad:  # resize
        im = cv2.resize(im, new_unpad, interpolation=cv2.INTER_LINEAR)
    top, bottom = int(round(dh - 0.1)), int(round(dh + 0.1))
    left, right = int(round(dw - 0.1)), int(round(dw + 0.1))
    im = cv2.copyMakeBorder(im, top, bottom, left, right, cv2.BORDER_CONSTANT, value=color)  # add border
    return im, r, (dw, dh)

names = ['person', 'bicycle', 'car', 'motorcycle', 'airplane', 'bus', 'train', 'truck', 'boat', 'traffic light', 
         'fire hydrant', 'stop sign', 'parking meter', 'bench', 'bird', 'cat', 'dog', 'horse', 'sheep', 'cow', 
         'elephant', 'bear', 'zebra', 'giraffe', 'backpack', 'umbrella', 'handbag', 'tie', 'suitcase', 'frisbee', 
         'skis', 'snowboard', 'sports ball', 'kite', 'baseball bat', 'baseball glove', 'skateboard', 'surfboard', 
         'tennis racket', 'bottle', 'wine glass', 'cup', 'fork', 'knife', 'spoon', 'bowl', 'banana', 'apple', 
         'sandwich', 'orange', 'broccoli', 'carrot', 'hot dog', 'pizza', 'donut', 'cake', 'chair', 'couch', 
         'potted plant', 'bed', 'dining table', 'toilet', 'tv', 'laptop', 'mouse', 'remote', 'keyboard', 'cell phone', 
         'microwave', 'oven', 'toaster', 'sink', 'refrigerator', 'book', 'clock', 'vase', 'scissors', 'teddy bear', 
         'hair drier', 'toothbrush']
colors = {name:[random.randint(0, 255) for _ in range(3)] for i,name in enumerate(names)}

img = cv2.cvtColor(img, cv2.COLOR_BGR2RGB)

image = img.copy()
image, ratio, dwdh = letterbox(image, auto=False)
image = image.transpose((2, 0, 1))
image = np.expand_dims(image, 0)
image = np.ascontiguousarray(image)

im = image.astype(np.float32)
im /= 255
im.shape

outname = [i.name for i in session.get_outputs()]
outname

inname = [i.name for i in session.get_inputs()]
inname

inp = {inname[0]:im}

# %% [code]
# ONNX inference
outputs = session.run(outname, inp)[0]
outputs

# %% [code]
ori_images = [img.copy()]

for i,(batch_id,x0,y0,x1,y1,cls_id,score) in enumerate(outputs):
    image = ori_images[int(batch_id)]
    box = np.array([x0,y0,x1,y1])
    box -= np.array(dwdh*2)
    box /= ratio
    box = box.round().astype(np.int32).tolist()
    cls_id = int(cls_id)
    score = round(float(score),3)
    name = names[cls_id]
    color = colors[name]
    name += ' '+str(score)
    cv2.rectangle(image,box[:2],box[2:],color,2)
    cv2.putText(image,name,(box[0], box[1] - 2),cv2.FONT_HERSHEY_SIMPLEX,0.75,[225, 255, 255],thickness=2)  

Image.fromarray(ori_images[0])
