# Supplementary material for: Two-stage object detection in low-light environments using deep learning image enhancement
Source: PeerJ Comput Sci. 2025 Apr 7;11:e2799. doi: 10.7717/peerj-cs.2799 (PMC12190514; doi:10.7717/peerj-cs.2799)
Supplement: Supplemental Information 2 [file peerj-cs-11-2799-s002.zip › yolov7-main/tools/YOLOv7trt.ipynb]

# %% [code]
!pip install --upgrade setuptools pip --user
!pip install --ignore-installed PyYAML
!pip install Pillow

!pip install nvidia-pyindex
!pip install --upgrade nvidia-tensorrt
!pip install pycuda

!pip install protobuf<4.21.3
!pip install onnxruntime-gpu
!pip install onnx>=1.9.0
!pip install onnx-simplifier>=0.3.6 --user

# %% [code]
import sys
import torch
print(f"Python version: {sys.version}, {sys.version_info} ")
print(f"Pytorch version: {torch.__version__} ")

# %% [code]
!nvidia-smi

# %% [code]
!# Download YOLOv7 code
!git clone https://github.com/WongKinYiu/yolov7
%cd yolov7
!ls

# %% [code]
!# Download trained weights
!wget https://github.com/WongKinYiu/yolov7/releases/download/v0.1/yolov7-tiny.pt

# %% [code]
!python detect.py --weights ./yolov7-tiny.pt --conf 0.25 --img-size 640 --source inference/images/horses.jpg

# %% [code]
from PIL import Image
Image.open('/content/yolov7/runs/detect/exp/horses.jpg')

# %% [code]
# export temporary ONNX model for TensorRT converter
!python export.py --weights ./yolov7-tiny.pt --grid --end2end --simplify --topk-all 100 --iou-thres 0.65 --conf-thres 0.35 --img-size 640 640
!ls

# %% [code]
# Download ONNX to TensorRT converter
%cd ../
!git clone https://github.com/Linaom1214/tensorrt-python.git

# %% [code]
%cd tensorrt-python
!ls

# %% [code]
# Export TensorRT-engine model 
!python export.py -o /content/yolov7/yolov7-tiny.onnx -e ./yolov7-tiny-nms.trt -p fp16

# %% [code]
import cv2
import torch
import random
import time
import numpy as np
import tensorrt as trt
from PIL import Image
from pathlib import Path
from collections import OrderedDict,namedtuple

# %% [code]
w = './yolov7-tiny-nms.trt'
device = torch.device('cuda:0')
img = cv2.imread('/content/yolov7/inference/images/horses.jpg')

# %% [code]
# Infer TensorRT Engine
Binding = namedtuple('Binding', ('name', 'dtype', 'shape', 'data', 'ptr'))
logger = trt.Logger(trt.Logger.INFO)
trt.init_libnvinfer_plugins(logger, namespace="")
with open(w, 'rb') as f, trt.Runtime(logger) as runtime:
    model = runtime.deserialize_cuda_engine(f.read())
bindings = OrderedDict()
for index in range(model.num_bindings):
    name = model.get_binding_name(index)
    dtype = trt.nptype(model.get_binding_dtype(index))
    shape = tuple(model.get_binding_shape(index))
    data = torch.from_numpy(np.empty(shape, dtype=np.dtype(dtype))).to(device)
    bindings[name] = Binding(name, dtype, shape, data, int(data.data_ptr()))
binding_addrs = OrderedDict((n, d.ptr) for n, d in bindings.items())
context = model.create_execution_context()


def letterbox(im, new_shape=(640, 640), color=(114, 114, 114), auto=True, scaleup=True, stride=32):
    # Resize and pad image while meeting stride-multiple constraints
    shape = im.shape[:2]  # current shape [height, width]
    if isinstance(new_shape, int):
        new_shape = (new_shape, new_shape)

    # Scale ratio (new / old)
    r = min(new_shape[0] / shape[0], new_shape[1] / shape[1])
    if not scaleup:  # only scale down, do not scale up (for better val mAP)
        r = min(r, 1.0)

    # Compute padding
    new_unpad = int(round(shape[1] * r)), int(round(shape[0] * r))
    dw, dh = new_shape[1] - new_unpad[0], new_shape[0] - new_unpad[1]  # wh padding

    if auto:  # minimum rectangle
        dw, dh = np.mod(dw, stride), np.mod(dh, stride)  # wh padding

    dw /= 2  # divide padding into 2 sides
    dh /= 2

    if shape[::-1] != new_unpad:  # resize
        im = cv2.resize(im, new_unpad, interpolation=cv2.INTER_LINEAR)
    top, bottom = int(round(dh - 0.1)), int(round(dh + 0.1))
    left, right = int(round(dw - 0.1)), int(round(dw + 0.1))
    im = cv2.copyMakeBorder(im, top, bottom, left, right, cv2.BORDER_CONSTANT, value=color)  # add border
    return im, r, (dw, dh)

def postprocess(boxes,r,dwdh):
    dwdh = torch.tensor(dwdh*2).to(boxes.device)
    boxes -= dwdh
    boxes /= r
    return boxes

names = ['person', 'bicycle', 'car', 'motorcycle', 'airplane', 'bus', 'train', 'truck', 'boat', 'traffic light', 
         'fire hydrant', 'stop sign', 'parking meter', 'bench', 'bird', 'cat', 'dog', 'horse', 'sheep', 'cow', 
         'elephant', 'bear', 'zebra', 'giraffe', 'backpack', 'umbrella', 'handbag', 'tie', 'suitcase', 'frisbee', 
         'skis', 'snowboard', 'sports ball', 'kite', 'baseball bat', 'baseball glove', 'skateboard', 'surfboard', 
         'tennis racket', 'bottle', 'wine glass', 'cup', 'fork', 'knife', 'spoon', 'bowl', 'banana', 'apple', 
         'sandwich', 'orange', 'broccoli', 'carrot', 'hot dog', 'pizza', 'donut', 'cake', 'chair', 'couch', 
         'potted plant', 'bed', 'dining table', 'toilet', 'tv', 'laptop', 'mouse', 'remote', 'keyboard', 'cell phone', 
         'microwave', 'oven', 'toaster', 'sink', 'refrigerator', 'book', 'clock', 'vase', 'scissors', 'teddy bear', 
         'hair drier', 'toothbrush']
colors = {name:[random.randint(0, 255) for _ in range(3)] for i,name in enumerate(names)}

# %% [code]
img = cv2.cvtColor(img, cv2.COLOR_BGR2RGB)
image = img.copy()
image, ratio, dwdh = letterbox(image, auto=False)
image = image.transpose((2, 0, 1))
image = np.expand_dims(image, 0)
image = np.ascontiguousarray(image)

im = image.astype(np.float32)
im.shape

# %% [code]
im = torch.from_numpy(im).to(device)
im/=255
im.shape

# warmup for 10 times
for _ in range(10):
    tmp = torch.randn(1,3,640,640).to(device)
    binding_addrs['images'] = int(tmp.data_ptr())
    context.execute_v2(list(binding_addrs.values()))

start = time.perf_counter()
binding_addrs['images'] = int(im.data_ptr())
context.execute_v2(list(binding_addrs.values()))
print(f'Cost {time.perf_counter()-start} s')

nums = bindings['num_dets'].data
boxes = bindings['det_boxes'].data
scores = bindings['det_scores'].data
classes = bindings['det_classes'].data
nums.shape,boxes.shape,scores.shape,classes.shape

boxes = boxes[0,:nums[0][0]]
scores = scores[0,:nums[0][0]]
classes = classes[0,:nums[0][0]]

for box,score,cl in zip(boxes,scores,classes):
    box = postprocess(box,ratio,dwdh).round().int()
    name = names[cl]
    color = colors[name]
    name += ' ' + str(round(float(score),3))
    cv2.rectangle(img,box[:2].tolist(),box[2:].tolist(),color,2)
    cv2.putText(img,name,(int(box[0]), int(box[1]) - 2),cv2.FONT_HERSHEY_SIMPLEX,0.75,color,thickness=2)

Image.fromarray(img)
