# Supplementary material for: Two-stage object detection in low-light environments using deep learning image enhancement
Source: PeerJ Comput Sci. 2025 Apr 7;11:e2799. doi: 10.7717/peerj-cs.2799 (PMC12190514; doi:10.7717/peerj-cs.2799)
Supplement: Supplemental Information 3 [file peerj-cs-11-2799-s003.zip]

Archive with 16 entries (11 files):
- GLADNet-master/
- GLADNet-master/README.md
- GLADNet-master/data/
- GLADNet-master/data/eval/
- GLADNet-master/data/eval/low/
- GLADNet-master/data/eval/low/4.bmp
- GLADNet-master/data/eval/low/chinese_garden3.png
- GLADNet-master/data/eval/low/kluki1.png
- GLADNet-master/main.py
- GLADNet-master/model.py
- GLADNet-master/model/
- GLADNet-master/model/GLADNet.data-00000-of-00001
- GLADNet-master/model/GLADNet.index
- GLADNet-master/model/GLADNet.meta
- GLADNet-master/model/checkpoint
- GLADNet-master/utils.py
